# Supplementary material for: In Silico Binding of 2-Aminocyclobutanones to SARS-CoV-2 Nsp13 Helicase and Demonstration of Antiviral Activity
Source: Int J Mol Sci. 2023 Mar 7;24(6):5120. doi: 10.3390/ijms24065120 (PMC10049026; doi:10.3390/ijms24065120)
Supplement: Supplementary file 1 [file ijms-24-05120-s001.zip]

Archive with 1 entries (1 files):
- ijms-2206220-supplementary.pdf
